# Supplementary material for: Ring Finger 149-Related Is an FGF/MAPK-Independent Regulator of Pharyngeal Muscle Fate Specification
Source: Int J Mol Sci. 2023 May 16;24(10):8865. doi: 10.3390/ijms24108865 (PMC10219245; doi:10.3390/ijms24108865)
Supplement: Supplementary file 1 [file ijms-24-08865-s001.zip]

Archive with 1 entries (1 files):
- ijms-2310188-supplementary.pdf
